# Supplementary material for: Understanding the Motivations of Foster Caregivers at Animal Shelters
Source: Animals (Basel). 2023 Aug 23;13(17):2694. doi: 10.3390/ani13172694 (PMC10486653; doi:10.3390/ani13172694)
Supplement: Supplementary file 1 [file animals-13-02694-s001.zip]

Archive with 1 entries (1 files):
- animals-2493858-supplementary.pdf
